# Supplementary material for: Knockdown of Gonadotropin-Releasing Hormone II Receptor Impairs Ovulation Rate, Corpus Luteum Development, and Progesterone Production in Gilts
Source: Animals (Basel). 2024 Aug 14;14(16):2350. doi: 10.3390/ani14162350 (PMC11350859; doi:10.3390/ani14162350)
Supplement: Supplementary file 1 [file animals-14-02350-s001.zip]

Archive with 1 entries (1 files):
- animals-3098052-supplementary.pptx
